# Supplementary material for: Indoor Air Quality at an Urban Primary School in Madrid (Spain): Influence of Surrounding Environment and Occupancy
Source: Int J Environ Res Public Health. 2024 Sep 24;21(10):1263. doi: 10.3390/ijerph21101263 (PMC11506914; doi:10.3390/ijerph21101263)
Supplement: Supplementary file 1 [file ijerph-21-01263-s001.zip]

Archive with 1 entries (1 files):
- ijerph-3139766-supplementary.pdf
